# Supplementary material for: Three new species of Melloleitaoina Gerschman & Schiapelli, 1960 (Araneae, Mygalomorphae, Theraphosidae) from northern Argentina
Source: Zookeys. 2014 Apr 24;(404):117–29. doi: 10.3897/zookeys.404.6243 (PMC4023263; doi:10.3897/zookeys.404.6243)
Supplement: XML Treatment for Melloleitaoina [file zookeys.404.6243-treatment1.xml]

<!DOCTYPE tp:taxon-treatment
  PUBLIC "-//TaxonX//DTD Taxonomic Treatment Publishing DTD v0 20100105//EN" "tax-treatment-NSO.dtd">
<tp:taxon-treatment xmlns:tp="http://www.plazi.org/taxpub"><tp:treatment-meta><mixed-citation publication-type="journal"><person-group><name><surname>Perafán</surname><given-names>Carlos</given-names></name><name><surname>Pérez-Miles</surname><given-names>Fernando</given-names></name></person-group><article-title>Three new species of <italic>Melloleitaoina</italic> Gerschman &amp; Schiapelli, 1960 (Araneae, Mygalomorphae, Theraphosidae) from northern Argentina</article-title><source>Zookeys</source><day>24</day><month>4</month><year>2014</year><volume>2014</volume><issue>404</issue><fpage>117</fpage><lpage>129</lpage><pub-id pub-id-type="doi">10.3897/zookeys.404.6243</pub-id></mixed-citation></tp:treatment-meta><tp:nomenclature><label>Genus</label><tp:taxon-name>
                        <tp:taxon-name-part taxon-name-part-type="genus">Melloleitaoina</tp:taxon-name-part>
                        <object-id xmlns:xlink="http://www.w3.org/1999/xlink" xlink:type="simple">http://species-id.net/wiki/Melloleitaoina</object-id>
                    </tp:taxon-name><tp:taxon-authority>Gerschman &amp; Schiapelli, 1960</tp:taxon-authority></tp:nomenclature><tp:treatment-sec sec-type="Type species"><title>Type species.</title><p><italic><tp:taxon-name>Melloleitaoina crassifemur</tp:taxon-name></italic> Gerschman &amp; Schiapelli, 1960</p></tp:treatment-sec><tp:treatment-sec sec-type="Diagnosis"><title>Diagnosis.</title><p>Both sexes have a reduced number of labial cuspules (6–14), all tarsal scopulae divided and metatarsal IV scopulae absent. Males differ from other <tp:taxon-name>Theraphosinae</tp:taxon-name> by having a thickened femur III, palpal organ with a long and curved embolus with two prolateral keels (PI and PS) (<xref ref-type="fig" rid="F2">Figs 3–4</xref>, <xref ref-type="fig" rid="F3">9–10</xref>, <xref ref-type="fig" rid="F4">16–17</xref> and <xref ref-type="fig" rid="F5">26–27</xref>), and tibial apophysis with two very unequal branches (<xref ref-type="fig" rid="F2">Figs 6</xref>, <xref ref-type="fig" rid="F3">11</xref>, <xref ref-type="fig" rid="F4">21</xref> and <xref ref-type="fig" rid="F5">29</xref>). Females differ from other <tp:taxon-name>Theraphosinae</tp:taxon-name> by having spermathecae with two granulated seminal receptacles with a slight constriction near the apex (<xref ref-type="fig" rid="F4">Figs 15</xref> and <xref ref-type="fig" rid="F5">25</xref>) and spiniform setae on promargin of coxae III and IV (<xref ref-type="fig" rid="F4">Figs 19</xref> and <xref ref-type="fig" rid="F4">20</xref>). Females have type IV urticating setae while males have III-IV intermediated urticating setae.</p></tp:treatment-sec><tp:treatment-sec sec-type="Affinities"><title>Affinities.</title><p><italic><tp:taxon-name>Melloleitaoina</tp:taxon-name></italic> species share with <italic><tp:taxon-name>Plesiopelma</tp:taxon-name></italic> Pocock, 1901 and <italic><tp:taxon-name>Tmesiphantes</tp:taxon-name></italic> Simon, 1892, principally by the general morphology of the palpal bulb and tibial apophysis. <italic><tp:taxon-name>Melloleitaoina</tp:taxon-name></italic> males can be distinguished additionally from those of <italic><tp:taxon-name>Plesiopelma</tp:taxon-name></italic> by lacking nodule on metatarsi I and having only III-IV intermediated urticating setae. They can be distinguished from <italic><tp:taxon-name>Tmesiphantes</tp:taxon-name></italic> by having sigillas more rounded, male femur III incrassate and female spermathecae with granulated seminal receptacles and spiniform setae on promargin of coxae III and IV.</p></tp:treatment-sec><tp:treatment-sec sec-type="Distribution"><title>Distribution.</title><p>Northern Argentina. Catamarca, Salta and Jujuy provinces (<xref ref-type="fig" rid="F1">Fig. 1</xref>).</p><fig id="F1" position="float" orientation="portrait"><label>Figure 1.</label><caption><p>Map of Northern Argentina, geographical distribution of the <italic><tp:taxon-name>Melloleitaoina</tp:taxon-name></italic> species. <italic><tp:taxon-name>Melloleitaoina uru</tp:taxon-name></italic> (triangles); <italic><tp:taxon-name>Melloleitaoina crassifemur</tp:taxon-name></italic> (circle); <italic><tp:taxon-name>Melloleitaoina yupanqui</tp:taxon-name></italic> (cross); <italic><tp:taxon-name>Melloleitaoina mutquina</tp:taxon-name></italic> (square).</p></caption><graphic xmlns:xlink="http://www.w3.org/1999/xlink" xlink:href="zookeys-404-117-g001.jpg" position="float" orientation="portrait" xlink:type="simple"/></fig></tp:treatment-sec><tp:treatment-sec><!--Section generated to contain objects referenced in tp:taxon-treatment.--><fig id="F2" position="float" orientation="portrait"><label>Figures 2–6.</label><caption><p><italic><tp:taxon-name>Melloleitaoina crassifemur</tp:taxon-name></italic>. <bold>2</bold> male holotype, dorsal view <bold>3–5</bold> left palpal bulb, <bold>3</bold> prolateral view <bold>4</bold> retrolateral view <bold>5</bold> detail of apex widened <bold>6</bold> left tibial apophysis (subapical spine on retrolateral branch RB lost). Scale bar = 1 mm.</p></caption><graphic xmlns:xlink="http://www.w3.org/1999/xlink" xlink:href="zookeys-404-117-g002.jpg" position="float" orientation="portrait" xlink:type="simple"/></fig><fig id="F3" position="float" orientation="portrait"><label>Figures 7–11.</label><caption><p><italic><tp:taxon-name>Melloleitaoina mutquina</tp:taxon-name></italic>. <bold>7–8</bold> male holotype <bold>7</bold> dorsal view <bold>8</bold> ventral view <bold>9–10</bold> right palpal bulb <bold>9</bold> prolateral view <bold>10</bold> retrolateral view <bold>11</bold> right tibial apophysis. Arrow indicates apex widened. Scale bars = 1 mm.</p></caption><graphic xmlns:xlink="http://www.w3.org/1999/xlink" xlink:href="zookeys-404-117-g003.jpg" position="float" orientation="portrait" xlink:type="simple"/></fig><fig id="F4" position="float" orientation="portrait"><label>Figures 12–21.</label><caption><p><italic><tp:taxon-name>Melloleitaoina uru</tp:taxon-name></italic>. <bold>12</bold> female, dorsal view <bold>13–14</bold> male holotype <bold>13</bold> cephalotorax <bold>14</bold> sternum, labium, maxillae and quelicerae <bold>15</bold> spermathecae <bold>16–18</bold> left palpal bulb <bold>16</bold> prolateral view <bold>17</bold> retrolateral view <bold>18</bold> detail of triangular tooth on embolus <bold>19–20</bold> coxa III <bold>19</bold> prolateral view <bold>20</bold> detail of spiniform setae <bold>21</bold> right tibial apophysis. Arrow indicates triangular tooth on embolus. Scale bars black = 1 mm.</p></caption><graphic xmlns:xlink="http://www.w3.org/1999/xlink" xlink:href="zookeys-404-117-g004.jpg" position="float" orientation="portrait" xlink:type="simple"/></fig><fig id="F5" position="float" orientation="portrait"><label>Figures 22–29.</label><caption><p><italic><tp:taxon-name>Melloleitaoina yupanqui</tp:taxon-name></italic>. <bold>22</bold> female, dorsal view <bold>23–24</bold> male holotype <bold>23</bold> cephalothorax <bold>24</bold> sternum, labium, maxillae and quelicerae <bold>25</bold> spermathecae <bold>26–28</bold> left palpal bulb <bold>26</bold> prolateral view <bold>27</bold> retrolateral view <bold>28</bold> detail of embolus showing PS discontinuous <bold>29</bold> right tibial apophysis. Scale bars = 1 mm.</p></caption><graphic xmlns:xlink="http://www.w3.org/1999/xlink" xlink:href="zookeys-404-117-g005.jpg" position="float" orientation="portrait" xlink:type="simple"/></fig></tp:treatment-sec></tp:taxon-treatment>
