# Supplementary material for: Three new species of Melloleitaoina Gerschman & Schiapelli, 1960 (Araneae, Mygalomorphae, Theraphosidae) from northern Argentina
Source: Zookeys. 2014 Apr 24;(404):117–29. doi: 10.3897/zookeys.404.6243 (PMC4023263; doi:10.3897/zookeys.404.6243)
Supplement: XML Treatment for Melloleitaoina crassifemur [file zookeys.404.6243-treatment2.xml]

<!DOCTYPE tp:taxon-treatment
  PUBLIC "-//TaxonX//DTD Taxonomic Treatment Publishing DTD v0 20100105//EN" "tax-treatment-NSO.dtd">
<tp:taxon-treatment xmlns:tp="http://www.plazi.org/taxpub"><tp:treatment-meta><mixed-citation publication-type="journal"><person-group><name><surname>Perafán</surname><given-names>Carlos</given-names></name><name><surname>Pérez-Miles</surname><given-names>Fernando</given-names></name></person-group><article-title>Three new species of <italic>Melloleitaoina</italic> Gerschman &amp; Schiapelli, 1960 (Araneae, Mygalomorphae, Theraphosidae) from northern Argentina</article-title><source>Zookeys</source><day>24</day><month>4</month><year>2014</year><volume>2014</volume><issue>404</issue><fpage>117</fpage><lpage>129</lpage><pub-id pub-id-type="doi">10.3897/zookeys.404.6243</pub-id></mixed-citation></tp:treatment-meta><tp:nomenclature><tp:taxon-name>
                        <tp:taxon-name-part taxon-name-part-type="genus">Melloleitaoina</tp:taxon-name-part>
                        <tp:taxon-name-part taxon-name-part-type="species">crassifemur</tp:taxon-name-part>
                        <object-id xmlns:xlink="http://www.w3.org/1999/xlink" xlink:type="simple">http://species-id.net/wiki/Melloleitaoina_crassifemur</object-id>
                    </tp:taxon-name><tp:taxon-authority>Gerschman &amp; Schiapelli, 1960</tp:taxon-authority><xref ref-type="fig" rid="F2">Figs 2–6</xref></tp:nomenclature><tp:treatment-sec sec-type="Material examined"><title>Material examined.</title><p>Only type material.</p></tp:treatment-sec><tp:treatment-sec sec-type="Type material"><title>Type material.</title><p>Holotype male from Argentina, Salta, Orán, Urundel, 335m above sea level, <named-content xmlns:xlink="http://www.w3.org/1999/xlink" content-type="dwc:verbatimCoordinates" xlink:type="simple">23°33'0"S, 64°25'0"W</named-content>, viii-1947, Misión Ricardo N. Orfila leg. (MACN-Ar 2285).</p></tp:treatment-sec><tp:treatment-sec sec-type="Diagnosis"><title>Diagnosis.</title><p>Male differs from other <italic><tp:taxon-name>Melloleitaoina</tp:taxon-name></italic> species by the palpal bulb morphology with very curved embolus without triangular tooth, well-developed and subequal PI and PS (<xref ref-type="fig" rid="F2">Figs 3</xref> and <xref ref-type="fig" rid="F2">4</xref>), and apex widened (<xref ref-type="fig" rid="F2">Fig. 5</xref>). Females unknown.</p><fig id="F2" position="float" orientation="portrait"><label>Figures 2–6.</label><caption><p><italic><tp:taxon-name>Melloleitaoina crassifemur</tp:taxon-name></italic>. <bold>2</bold> male holotype, dorsal view <bold>3–5</bold> left palpal bulb, <bold>3</bold> prolateral view <bold>4</bold> retrolateral view <bold>5</bold> detail of apex widened <bold>6</bold> left tibial apophysis (subapical spine on retrolateral branch RB lost). Scale bar = 1 mm.</p></caption><graphic xmlns:xlink="http://www.w3.org/1999/xlink" xlink:href="zookeys-404-117-g002.jpg" position="float" orientation="portrait" xlink:type="simple"/></fig></tp:treatment-sec><tp:treatment-sec sec-type="Re-description"><title>Re-description.</title><p>Holotype male (MACN-Ar 2285): total length, not including chelicerae or spinnerets, 14.1, carapace length 5.9, width 5.3. Color (in alcohol): cephalotorax, legs light brown, abdomen grayish brown. Anterior eye row slightly procurved, posterior recurved. Eyes and interdistances: AME 0.18, ALE 0.30, PME 0.14, AME-ALE 0.06, PME-PME 0.38, PME-PLE 0.04, ALE-PLE 0.08, AME-PME 0.04, ALE-ALE 0.40. OQ length 0.50, width 0.96, clypeus 0.14. Fovea transverse, procurved, width 0.70. Chelicerae with 10/12 well-developed teeth on furrow promargin, few small teeth on the proximal area of furrow. Labium length 0.68, width 1.07 with <!--PageBreak-->7 cuspules. Maxillae with 74 cuspules. Sternum length 2.70, width 2.70. Tarsi I-IV scopula widely divided, by conical setae thicker and longer. Tarsal claws with 2-3 small teeth on proximal half, near the inner edge. Sparse scopulae on metatarsi; metatarsi I-III apically scopulate, IV without scopula. Tibia I with prolatero-ventral distal apophysis with two very unequal branches (<xref ref-type="fig" rid="F2">Fig. 6</xref>); PB subtriangular, small, with basal curved spine, much longer than branch, RB curved, much larger than PB with internal medial spine that exceeds length of branch. Metatarsus I slightly curved, flexion on RB. Femur III very thickened. Type III-IV intermediate urticating setae present. PMS well-developed, PLS normal, apical segment digitiform. Palpal organ piriform with the embolus very curved, two prolateral keels (PI and PS) present, subequal, apex widened (<xref ref-type="fig" rid="F2">Figs 3–5</xref>).</p><p>Spination. Femora: palp, I-IV 0. Patellae: palp, I-IV 0. Tibiae: palp 0, I 0, II 1P, III 2V, 1P, 2R, IV 1R. Metatarsi: I 1V, II 1V, III 3V, 2P, IV 4V, 2P, 1R. Tarsi: palp, I-IV 0.</p><p>Legs and palpal segments lengths (femur/patella/tibia/metatarsus/tarsus). Palp: 3.1/2.0/2.5/1.2 total 8.8; I: 5.5/3.5/4.4/3.8/2.4 total 19.6; II: 4.9/1.9/3.6/4.4/2.3 total 17.1; III: 3.5/2.0/2.8/3.7/2.2 total 14.2; IV: 6.0/2.2/5.0/6.3/2.5 total 22.</p><!--PageBreak--></tp:treatment-sec><tp:treatment-sec sec-type="Remarks"><title>Remarks.</title><p>The female <italic><tp:taxon-name>Melloleitaoina crassifemur</tp:taxon-name></italic> was described thirteen years after the original description of the male holotype of the species. This female specimen was assigned as <italic><tp:taxon-name>Melloleitaoina crassifemur</tp:taxon-name></italic> because it was collected near the male type locality. We examined male specimens from the same locality of this female and found important morphological differences between these males and the holotype <italic><tp:taxon-name>Melloleitaoina crassifemur</tp:taxon-name></italic>, as the palpal bulb shape, the presence of a conspicuous triangular tooth on the embolus (<xref ref-type="fig" rid="F4">Figs 16</xref> and <xref ref-type="fig" rid="F4">17</xref>) and the spiniform setae on coxae III and IV (<xref ref-type="fig" rid="F4">Figs 19–21</xref>), also it present on the female. Taking into account that these new males are sympatric with the female attributed to <italic><tp:taxon-name>Melloleitaoina crassifemur</tp:taxon-name></italic> we considered them as conspecific, and are here described as a new species.</p></tp:treatment-sec><tp:treatment-sec><!--Section generated to contain objects referenced in tp:taxon-treatment.--><fig id="F4" position="float" orientation="portrait"><label>Figures 12–21.</label><caption><p><italic><tp:taxon-name>Melloleitaoina uru</tp:taxon-name></italic>. <bold>12</bold> female, dorsal view <bold>13–14</bold> male holotype <bold>13</bold> cephalotorax <bold>14</bold> sternum, labium, maxillae and quelicerae <bold>15</bold> spermathecae <bold>16–18</bold> left palpal bulb <bold>16</bold> prolateral view <bold>17</bold> retrolateral view <bold>18</bold> detail of triangular tooth on embolus <bold>19–20</bold> coxa III <bold>19</bold> prolateral view <bold>20</bold> detail of spiniform setae <bold>21</bold> right tibial apophysis. Arrow indicates triangular tooth on embolus. Scale bars black = 1 mm.</p></caption><graphic xmlns:xlink="http://www.w3.org/1999/xlink" xlink:href="zookeys-404-117-g004.jpg" position="float" orientation="portrait" xlink:type="simple"/></fig></tp:treatment-sec></tp:taxon-treatment>
