# Supplementary material for: Three new species of Melloleitaoina Gerschman & Schiapelli, 1960 (Araneae, Mygalomorphae, Theraphosidae) from northern Argentina
Source: Zookeys. 2014 Apr 24;(404):117–29. doi: 10.3897/zookeys.404.6243 (PMC4023263; doi:10.3897/zookeys.404.6243)
Supplement: XML Treatment for Melloleitaoina mutquina [file zookeys.404.6243-treatment3.xml]

<!DOCTYPE tp:taxon-treatment
  PUBLIC "-//TaxonX//DTD Taxonomic Treatment Publishing DTD v0 20100105//EN" "tax-treatment-NSO.dtd">
<tp:taxon-treatment xmlns:tp="http://www.plazi.org/taxpub"><tp:treatment-meta><mixed-citation publication-type="journal"><person-group><name><surname>Perafán</surname><given-names>Carlos</given-names></name><name><surname>Pérez-Miles</surname><given-names>Fernando</given-names></name></person-group><article-title>Three new species of <italic>Melloleitaoina</italic> Gerschman &amp; Schiapelli, 1960 (Araneae, Mygalomorphae, Theraphosidae) from northern Argentina</article-title><source>Zookeys</source><day>24</day><month>4</month><year>2014</year><volume>2014</volume><issue>404</issue><fpage>117</fpage><lpage>129</lpage><pub-id pub-id-type="doi">10.3897/zookeys.404.6243</pub-id></mixed-citation></tp:treatment-meta><tp:nomenclature><tp:taxon-name>
                        <tp:taxon-name-part taxon-name-part-type="genus">Melloleitaoina</tp:taxon-name-part>
                        <tp:taxon-name-part taxon-name-part-type="species">mutquina</tp:taxon-name-part>
                        <object-id xmlns:xlink="http://www.w3.org/1999/xlink" content-type="zoobank" xlink:type="simple">http://zoobank.org/ECCA9985-CFAE-4CBE-98EE-30154F1CD4E6</object-id>
                        <object-id xmlns:xlink="http://www.w3.org/1999/xlink" xlink:type="simple">http://species-id.net/wiki/Melloleitaoina_mutquina</object-id>
                    </tp:taxon-name><tp:taxon-status xmlns:xlink="http://www.w3.org/1999/xlink" xlink:type="simple">sp. n.</tp:taxon-status><xref ref-type="fig" rid="F3">Figs 7–11</xref></tp:nomenclature><tp:treatment-sec sec-type="Material examined"><title>Material examined.</title><p>Known only from types.</p></tp:treatment-sec><tp:treatment-sec sec-type="Type material"><title>Type material.</title><p>Holotype male from Argentina, Catamarca, Mutquín, 1500m above sea level, <named-content xmlns:xlink="http://www.w3.org/1999/xlink" content-type="dwc:verbatimCoordinates" xlink:type="simple">28°19'0"S, 66°10'0"W</named-content>, 2-ii-1981, E. Maury leg. (MACN-Ar 7737).</p></tp:treatment-sec><tp:treatment-sec sec-type="Diagnosis"><title>Diagnosis.</title><p>Male differs from other <italic><tp:taxon-name>Melloleitaoina</tp:taxon-name></italic> species by the palpal bulb morphology with the embolus less curved, absence of triangular tooth, PS very flat and apex widened (<xref ref-type="fig" rid="F3">Figs 9</xref> and <xref ref-type="fig" rid="F3">10</xref>). Females unknown.</p><fig id="F3" position="float" orientation="portrait"><label>Figures 7–11.</label><caption><p><italic><tp:taxon-name>Melloleitaoina mutquina</tp:taxon-name></italic>. <bold>7–8</bold> male holotype <bold>7</bold> dorsal view <bold>8</bold> ventral view <bold>9–10</bold> right palpal bulb <bold>9</bold> prolateral view <bold>10</bold> retrolateral view <bold>11</bold> right tibial apophysis. Arrow indicates apex widened. Scale bars = 1 mm.</p></caption><graphic xmlns:xlink="http://www.w3.org/1999/xlink" xlink:href="zookeys-404-117-g003.jpg" position="float" orientation="portrait" xlink:type="simple"/></fig><!--PageBreak--></tp:treatment-sec><tp:treatment-sec sec-type="Description"><title>Description.</title><p>Holotype male (MACN-Ar 7737): total length, not including chelicerae or spinnerets, 9.4, carapace length 4.1, width 3.7. Color (in alcohol): cephalotorax, legs light reddish brown, cephalotorax with few brown and golden setae, abdomen brown with a patch of urticating setae golden brown. Anterior eye row procurved, posterior slightly recurved. Eyes and interdistances: AME 0.15, ALE 0.20, PME 0.11, PLE 0.15, AME-AME 0.11, AME-ALE 0.066, PME-PME 0.33, PME-PLE 0.022, ALE-PLE 0.077, AME-PME 0.055, ALE-ALE 0.40. OQ length 0.68, width 0.61, clypeus 0.022. Fovea transverse, procurved, width 0.66. Chelicerae with 10/9 well-developed teeth on furrow promargin, 5/3 small teeth on the proximal area of furrow. Labium length 0.48, width 0.78, with 6 cuspules. Maxillae with 38/39 cuspules. Sternum length 1.9, width 1.9. Tarsi I-IV scopula widely divided. Tarsal claws with 1-4 small teeth on proximal half, ventral midline. Sparse scopulae on metatarsi; metatarsus I scopulate on distal third, II apically, III and IV without scopula. Tibia I with prolatero-ventral distal apophysis with two very unequal branches (<xref ref-type="fig" rid="F3">Fig. 11</xref>); PB subtriangular, small, with basal curved spine, much longer than branch, RB curved, around ten times bigger than PB with internal medial spine that exceeds length of branch. Metatarsus I slightly curved, flexion on RB. Femur III thickened. Type III-IV intermediate urticating setae present. Palpal organ piriform with the embolus slightly curved, two prolateral keels (PI and PS) present, PS very flat, apex widened (<xref ref-type="fig" rid="F3">Figs 9</xref> and <xref ref-type="fig" rid="F3">10</xref>).</p><p>Spination. Femora: palp 0; I 0; II 0; III 0; IV 0. Patellae: palp 0; I 0; II 0; III 0; IV 0. Tibiae: palp 0; I 0; II 1P; III 1V, 1P; IV 1V, 1P, 1R. Metatarsi: I 1V; II 1V; III 3V, 2P; IV 4V, 1P. Tarsi: palp, I-IV 0.</p><!--PageBreak--><p>Legs and palpal segments lengths (femur/patella/tibia/metatarsus/tarsus). Palp: 2.2/1.3/1.5/0.8 total 5.8; I: 3.5/2.0/2.9/2.1/1.4 total 11.9; II: 3.0/1.7/2.3/2.1/1.4 total 10.5; III: 2.7/1.4/1.8/2.3/1.4 total 9.6; IV: 3.8/1.7/3.0/4.0/1.8 total 14.3.</p></tp:treatment-sec><tp:treatment-sec sec-type="Etymology"><title>Etymology.</title><p>The specific epithet mutquina is a noun taken in apposition and means place or thing to smell in Quichua language and refers to the locality of Mutquín, where this species is distributed. It denotes the aroma of the flora of the region that emerges especially after rains, perfuming the village of aromatics herbs.</p></tp:treatment-sec></tp:taxon-treatment>
