# Supplementary material for: Three new species of Melloleitaoina Gerschman & Schiapelli, 1960 (Araneae, Mygalomorphae, Theraphosidae) from northern Argentina
Source: Zookeys. 2014 Apr 24;(404):117–29. doi: 10.3897/zookeys.404.6243 (PMC4023263; doi:10.3897/zookeys.404.6243)
Supplement: XML Treatment for Melloleitaoina yupanqui [file zookeys.404.6243-treatment5.xml]

<!DOCTYPE tp:taxon-treatment
  PUBLIC "-//TaxonX//DTD Taxonomic Treatment Publishing DTD v0 20100105//EN" "tax-treatment-NSO.dtd">
<tp:taxon-treatment xmlns:tp="http://www.plazi.org/taxpub"><tp:treatment-meta><mixed-citation publication-type="journal"><person-group><name><surname>Perafán</surname><given-names>Carlos</given-names></name><name><surname>Pérez-Miles</surname><given-names>Fernando</given-names></name></person-group><article-title>Three new species of <italic>Melloleitaoina</italic> Gerschman &amp; Schiapelli, 1960 (Araneae, Mygalomorphae, Theraphosidae) from northern Argentina</article-title><source>Zookeys</source><day>24</day><month>4</month><year>2014</year><volume>2014</volume><issue>404</issue><fpage>117</fpage><lpage>129</lpage><pub-id pub-id-type="doi">10.3897/zookeys.404.6243</pub-id></mixed-citation></tp:treatment-meta><tp:nomenclature><tp:taxon-name>
                        <tp:taxon-name-part taxon-name-part-type="genus">Melloleitaoina</tp:taxon-name-part>
                        <tp:taxon-name-part taxon-name-part-type="species">yupanqui</tp:taxon-name-part>
                        <object-id xmlns:xlink="http://www.w3.org/1999/xlink" content-type="zoobank" xlink:type="simple">http://zoobank.org/3BD376C4-CA74-4A6A-8D2F-99445C54587E</object-id>
                        <object-id xmlns:xlink="http://www.w3.org/1999/xlink" xlink:type="simple">http://species-id.net/wiki/Melloleitaoina_yupanqui</object-id>
                    </tp:taxon-name><tp:taxon-status xmlns:xlink="http://www.w3.org/1999/xlink" xlink:type="simple">sp. n.</tp:taxon-status><xref ref-type="fig" rid="F5">Figs 22–29</xref></tp:nomenclature><tp:treatment-sec sec-type="Material examined"><title>Material examined.</title><p>Known only from types.</p></tp:treatment-sec><tp:treatment-sec sec-type="Type material"><title>Type material.</title><p>Holotype male from Argentina, Jujuy, P. Nacional Calilegua, Seccional Aguas Negras, 605m above sea level (GPS), <named-content xmlns:xlink="http://www.w3.org/1999/xlink" content-type="dwc:verbatimCoordinates" xlink:type="simple">23°45'43.3"S, 64°51'04.7"W</named-content> (± 10m, WGS84), 06-11-xii-2008, C. Grismado, M. Izquierdo, F. Labarque, G. Rubio, M. Burger, P. Michalik, P. Carrera, A. Ojanguren and C. Mattoni leg. (MAC-Ar 26041). Paratype female, same data as the holotype (MAC-Ar 26044).</p></tp:treatment-sec><tp:treatment-sec sec-type="Diagnosis"><title>Diagnosis.</title><p>Male differs from other <italic><tp:taxon-name>Melloleitaoina</tp:taxon-name></italic> species by the palpal bulb morphology with a discontinuous PS, formed by two separate keels, very curved embolus without triangular tooth, well-developed PI and PS, and apex widened (<xref ref-type="fig" rid="F5">Figs 26</xref> and <xref ref-type="fig" rid="F5">28</xref>). Female differs from other <italic><tp:taxon-name>Melloleitaoina</tp:taxon-name></italic> species by the shape of the spermathecae with short seminal receptacles with large granules (<xref ref-type="fig" rid="F5">Fig. 25</xref>).</p><fig id="F5" position="float" orientation="portrait"><label>Figures 22–29.</label><caption><p><italic><tp:taxon-name>Melloleitaoina yupanqui</tp:taxon-name></italic>. <bold>22</bold> female, dorsal view <bold>23–24</bold> male holotype <bold>23</bold> cephalothorax <bold>24</bold> sternum, labium, maxillae and quelicerae <bold>25</bold> spermathecae <bold>26–28</bold> left palpal bulb <bold>26</bold> prolateral view <bold>27</bold> retrolateral view <bold>28</bold> detail of embolus showing PS discontinuous <bold>29</bold> right tibial apophysis. Scale bars = 1 mm.</p></caption><graphic xmlns:xlink="http://www.w3.org/1999/xlink" xlink:href="zookeys-404-117-g005.jpg" position="float" orientation="portrait" xlink:type="simple"/></fig></tp:treatment-sec><tp:treatment-sec sec-type="Description"><title>Description.</title><p>Holotype male (MAC-Ar 26041): total length, not including chelicerae or spinnerets, 9.3, carapace length 4.3, width 4.0. Color (in alcohol): cephalotorax, legs light reddish brown, cephalotorax with few brown and golden setae, legs darker, mainly femora, abdomen brown with a patch of urticating setae golden brown. Anterior eye row slightly procurved, posterior slightly recurved. Eyes and interdistances: AME 0.17, ALE 0.22, PME 0.12, PLE 0.16, AME-AME 0.088, AME-ALE 0.033, PME-PME 0.36, PME-PLE 0.022, ALE-PLE 0.055, AME-PME 0.022, ALE-ALE 0.39. OQ length 0.75, width 0.55, clypeus 0.022. Fovea transverse, procurved, width 0.68. Chelicerae with 11 well-developed teeth on furrow promargin, 8/10 small teeth on the proximal area of furrow. Labium length 0.48, width 0.88, with 8 cuspules. Maxillae with 53/51 cuspules. Sternum length 2.0, width 2.0. Tarsi I-IV scopula widely divided. Tarsal claws with 2 small teeth on proximal half, near the inner edge. Sparse scopulae on metatarsi; metatarsus I scopulate on distal half, II scopulate on distal third, III only apically scopulate, IV without scopula. Tibia I with prolatero-ventral distal apophysis with two very unequal branches (<xref ref-type="fig" rid="F5">Fig. 29</xref>); PB very short with basal spine, much longer than branch, RB curved, around ten times bigger than PB with internal medial spine that exceeds the length of branch. Metatarsus I slightly curved, flexion on RB. Femur III thickened. Type III-IV intermediate urticating setae present. Palpal organ piriform with the embolus very curved, two prolateral keels (PI and PS) present, discontinuous PS, formed by two keels, apex widened (<xref ref-type="fig" rid="F5">Figs 26–28</xref>).</p><p>Spination. Femora: 0. Patellae: 0. Tibiae: palp 0; I 1P; II 0; III 2V, 2P, 1R; IV 4V, 2R. Metatarsi: I 1V; II 1V; III 6V, 3P, 1R; IV 8V, 1P, 2R. Tarsi: palp, I-IV 0.</p><p>Legs and palpal segments lengths (femur/patella/tibia/metatarsus/tarsus). Palp: 2.4/1.3/1.9/0.7 total 6.3; I: 3.9/2.2/3.3/2.7/1.7 total 13.8; II: 3.6/2.0/2.6/2.4/1.7 total 12.3; III: 2.9/1.4/1.8/2.5/1.6 total 10.2; IV: 4.6/1.7/3.6/4.9/2.2 total 17.0.</p><p>Paratype female (MAC-Ar 26044): total length, not including chelicerae or spinnerets, 10.6, carapace length 4.9, width 4.0. Color (in alcohol): as in male, but lighter. <!--PageBreak-->Anterior eye row slightly procurved, posterior slightly recurved. Eyes and interdistances: AME 0.17, ALE 0.31, PME 0.19, PLE 0.21, AME-AME 0.08, AME-ALE 0.04, PME-PME 0.31, PME-PLE 0.022, ALE-PLE 0.044, AME-PME 0.066, ALE-ALE 0.39. OQ length 0.81, width 0.66, clypeus 0.022. Fovea transverse, procurved, width 0.71. Chelicerae with 9 well-developed teeth on furrow promargin, 15/14 small teeth on the proximal area of furrow. Labium length 0.55, width 1.1, with 8 cuspules. Maxillae with 90/87 cuspules. Sternum length 2.1, width 2.1. Coxae III and IV with spiniform setae on promargin (as <xref ref-type="fig" rid="F4">Figs 19</xref> and <xref ref-type="fig" rid="F4">20</xref>). Tarsi palp, I-IV scopula widely divided. Tarsal claws with 2 small teeth on proximal half, near the inner edge. Sparse scopulae on metatarsi; metatarsus I scopulate on distal half, II on distal third, III and IV without scopula. Type IV urticating setae present. Spermathecae with two short seminal receptacles with large granules (<xref ref-type="fig" rid="F5">Fig. 25</xref>).</p><p>Spination. Femora: palp 1P; I 1P; II 1P; III 1P, 1R; IV 0. Patellae: palp 0; I 0; II 0; III 1P; IV 0. Tibiae: palp 4V; I0; II 0; III 5V, 2P, 2R; IV 5V, 2R. Metatarsi: I 2V; II 2V; III 9V, 3P, 2R; IV 7V, 2P, 2R. Tarsi: palp, I-IV 0.</p><!--PageBreak--><p>Legs and palpal segments lengths (femur/patella/tibia/metatarsus/tarsus). Palp: 2.5/1.6/1.7/1.6 total 7.4; I: 3.3/2.2/2.5/1.8/1.4 total length 11.2; II: 2.9/1.9/2.0/1.7/1.4 total 9.9; III: 2.6/1.5/1.7/2.3/1.4 total 9.5; IV: 3.7/1.7/2.8/3.3/1.7 total 13.2.</p></tp:treatment-sec><tp:treatment-sec sec-type="Etymology"><title>Etymology.</title><p>The specific epithet is a patronym in honor to the most important Argentine musician of folklore Atahualpa Yupanqui, pseudonym of Héctor Roberto Chavero Aramburu (Juan A. de la Peña, Argentina, 1908 – Nimes, Francia, 1992).</p></tp:treatment-sec><tp:treatment-sec><!--Section generated to contain objects referenced in tp:taxon-treatment.--><fig id="F4" position="float" orientation="portrait"><label>Figures 12–21.</label><caption><p><italic><tp:taxon-name>Melloleitaoina uru</tp:taxon-name></italic>. <bold>12</bold> female, dorsal view <bold>13–14</bold> male holotype <bold>13</bold> cephalotorax <bold>14</bold> sternum, labium, maxillae and quelicerae <bold>15</bold> spermathecae <bold>16–18</bold> left palpal bulb <bold>16</bold> prolateral view <bold>17</bold> retrolateral view <bold>18</bold> detail of triangular tooth on embolus <bold>19–20</bold> coxa III <bold>19</bold> prolateral view <bold>20</bold> detail of spiniform setae <bold>21</bold> right tibial apophysis. Arrow indicates triangular tooth on embolus. Scale bars black = 1 mm.</p></caption><graphic xmlns:xlink="http://www.w3.org/1999/xlink" xlink:href="zookeys-404-117-g004.jpg" position="float" orientation="portrait" xlink:type="simple"/></fig></tp:treatment-sec></tp:taxon-treatment>
